# Supplementary material for: The Absence of Pyruvate Kinase Affects Glucose-Dependent Carbon Catabolite Repression in Bacillus subtilis
Source: Metabolites. 2019 Oct 4;9(10):216. doi: 10.3390/metabo9100216 (PMC6835821; doi:10.3390/metabo9100216)
Supplement: Supplementary file 1 [file metabolites-09-00216-s001.zip]

Archive with 7 entries (5 files):
- metabolites-591467-supple-revise/
- metabolites-591467-supple-revise/Supplementary Material_Metabolites.docx
- metabolites-591467-supple-revise/Table S3.pdf
- metabolites-591467-supple-revise/__MACOSX/
- metabolites-591467-supple-revise/__MACOSX/._Supplementary Material_Metabolites.docx
- metabolites-591467-supple-revise/__MACOSX/._Table S3.pdf
- metabolites-591467-supple-revise/__MACOSX/._The absence of pyruvate kinase affects the glucose dependent carbon catabolite repression in Bacillus subtilis .docx
